# Supplementary material for: Dopaminergic Degeneration Differentially Modulates Primary Motor Cortex Activity and Motor Behavior in Hemiparkinsonian Rats
Source: Brain Sci. 2025 Oct 18;15(10):1123. doi: 10.3390/brainsci15101123 (PMC12562322; doi:10.3390/brainsci15101123)
Supplement: Supplementary file 1 [file brainsci-15-01123-s001.zip]

Archive with 1 entries (1 files):
- brainsci-3898071-supplementary.pdf
